# Supplementary material for: Aptamer Molecular Beacon Sensor for Rapid and Sensitive Detection of Ochratoxin A
Source: Molecules. 2022 Nov 26;27(23):8267. doi: 10.3390/molecules27238267 (PMC9737911; doi:10.3390/molecules27238267)
Supplement: Supplementary file 1 [file molecules-27-08267-s001.zip]

Archive with 1 entries (1 files):
- molecules-2029979-supplementary.pdf
